# Supplementary material for: Defining Quality Criteria for Nanoplastic Hazard Evaluation: The Case of Polystyrene Nanoplastics and Aquatic Invertebrate Daphnia spp
Source: Nanomaterials (Basel). 2023 Jan 28;13(3):536. doi: 10.3390/nano13030536 (PMC9919956; doi:10.3390/nano13030536)
Supplement: Supplementary file 1 [file nanomaterials-13-00536-s001.zip]

Archive with 1 entries (1 files):
- nanomaterials-2176145-supplementary.pdf
